# Supplementary material for: Innovative actions in oceans and human health for Europe
Source: Health Promot Int. 2021 Dec 22;38(4):daab203. doi: 10.1093/heapro/daab203 (PMC10405041; doi:10.1093/heapro/daab203)
Supplement: daab203_Supplementary_Data [file daab203_supplementary_data.zip]

Archive with 5 entries (5 files):
- InnovativeActionsOceansHealth_Appendix1new.docx
- InnovativeActionsOceansHealth_Appendix2new.docx
- InnovativeActionsOceansHealth_Appendix3new.docx
- InnovativeActionsOceansHealth_Appendix4new.docx
- InnovativeActionsOceansHealth_Appendix5new.docx
